# Supplementary material for: Evidence from mendelian randomization identifies several causal relationships between primary membranous nephropathy and gut microbiota
Source: Ren Fail. 2024 May 21;46(1):2349136. doi: 10.1080/0886022X.2024.2349136 (PMC11110878; doi:10.1080/0886022X.2024.2349136)
Supplement: Supplemental Material [file IRNF_A_2349136_SM1759.zip]

Archive with 12 entries (12 files):
- Figure S1.tif
- Figure S2.tif
- Figure S3.tif
- Figure S4.tif
- Figure S5.tif
- Figure S6.tif
- Figure S7.tif
- Figure S8.tif
- table S1.xlsx
- table S2.xlsx
- table S3.docx
- table S4.xlsx
