# Supplementary material for: Evidence from mendelian randomization identifies several causal relationships between primary membranous nephropathy and gut microbiota
Source: Ren Fail. 2024 May 21;46(1):2349136. doi: 10.1080/0886022X.2024.2349136 (PMC11110878; doi:10.1080/0886022X.2024.2349136)
Supplement: Supplemental Material [file IRNF_A_2349136_SM1759.zip › table S2.xlsx]

## Sheet: Gut microbiota
SNP: single-nucleotide polymorphism; R²: variance in exposure explained by each SNP, calculated as: R2=2*β2*EAF*(1-EAF)/( 2*β2*EAF*(1-EAF)+2*SE2*N*EAF*(1-EAF)) (1), where EAF is the Allele 1 frequency, SE is the standard error and N is the sample size. F-statistic calculated as: F-statistic=R²*(N-2)/1-R² (2).
(1) Palmer TM, Lawlor DA, Harbord RM, Sheehan NA, Tobias JH, Timpson NJ, et al. Using multiple genetic variants as instrumental variables for modifiable risk factors. Stat Methods Med Res. SAGE Publications; 2012 Jun;21(3):223–42. (2) Teslovich TM, Musunuru K, Smith A V., Edmondson AC, Stylianou IM, Koseki M, et al. Biological, clinical and population relevance of 95 loci for blood lipids. Nature…
Gut microbiota	β	SE	p-value	N	GWAS ID	SNP	effect_allele.exposure	other_allele.exposure	EAF	R2	F-statistic
s_Bifidobacterium_bifidum
	-0.152155	0.0316192	1.49352e-06	7738	ebi-a-GCST90027755	rs722497	T	C	0.431651	0.00298363	23.1504
	-0.169775	0.0354719	1.69997e-06	7738	ebi-a-GCST90027755	rs849116	C	T	0.733871	0.00295166	22.9016
	-0.154629	0.0348695	9.22826e-06	7738	ebi-a-GCST90027755	rs57711736	A	G	0.288477	0.00253489	19.6598
	-0.249613	0.0536054	3.2164e-06	7738	ebi-a-GCST90027755	rs17453521	A	G	0.105451	0.0027943	21.6773
	-0.303243	0.0683874	9.24145e-06	7738	ebi-a-GCST90027755	rs76631862	T	G	0.0707669	0.00253454	19.657
	0.315157	0.068015	3.59277e-06	7738	ebi-a-GCST90027755	rs9848175	G	A	0.0591492	0.00276702	21.4651
	0.208894	0.044876	3.24123e-06	7738	ebi-a-GCST90027755	rs4861647	C	T	0.150116	0.00279242	21.6626
	-0.149671	0.0334506	7.66355e-06	7738	ebi-a-GCST90027755	rs12512757	A	T	0.324977	0.00258058	20.015
	-0.340244	0.0714205	1.89832e-06	7738	ebi-a-GCST90027755	rs62555927	G	A	0.0606565	0.00292439	22.6894
	-0.252706	0.0337905	7.51277e-14	7738	ebi-a-GCST90027755	rs494242	T	C	0.303245	0.00717605	55.9152
	-0.155664	0.0346141	6.88795e-06	7738	ebi-a-GCST90027755	rs10506461	A	G	0.301291	0.0026068	20.2189
	0.159013	0.0346593	4.47744e-06	7738	ebi-a-GCST90027755	rs7334864	A	G	0.340897	0.0027128	21.0433
	-0.153082	0.0335192	4.948e-06	7738	ebi-a-GCST90027755	rs9525230	G	A	0.65034	0.00268821	20.852
	0.245762	0.0532982	4.0059e-06	7738	ebi-a-GCST90027755	rs11630244	G	A	0.905194	0.00274021	21.2565
	0.321324	0.0616893	1.90125e-07	7738	ebi-a-GCST90027755	rs59340188	T	C	0.072011	0.00349396	27.124
	0.143906	0.0323284	8.53198e-06	7738	ebi-a-GCST90027755	rs56249713	C	T	0.418761	0.00255417	19.8097
s_Alistipes_indistinctus
	-0.112772	0.0241344	2.97324e-06	7738	ebi-a-GCST90027776	rs2055593	A	G	0.21357	0.0028137	21.8282
	0.110108	0.0239182	4.15365e-06	7738	ebi-a-GCST90027776	rs1443711	G	A	0.290423	0.00273127	21.187
	-0.09041	0.019464	3.40095e-06	7738	ebi-a-GCST90027776	rs1362650	G	A	0.429872	0.00278055	21.5703
	0.162776	0.0344181	2.25237e-06	7738	ebi-a-GCST90027776	rs73102812	T	C	0.0882641	0.0028822	22.3612
	0.113209	0.0221762	3.30819e-07	7738	ebi-a-GCST90027776	rs12332306	T	C	0.252514	0.00335659	26.0541
	-0.134288	0.0252357	1.02998e-07	7738	ebi-a-GCST90027776	rs62390586	C	G	0.237693	0.0036461	28.3095
	0.121838	0.0248805	9.73397e-07	7738	ebi-a-GCST90027776	rs11957434	A	G	0.183824	0.0030894	23.9737
	0.126348	0.028377	8.48829e-06	7738	ebi-a-GCST90027776	rs4897508	A	C	0.138334	0.00255543	19.8194
	0.119161	0.0253637	2.62597e-06	7738	ebi-a-GCST90027776	rs62493320	A	T	0.179269	0.00284431	22.0664
	0.174315	0.0390392	8.00166e-06	7738	ebi-a-GCST90027776	rs10966460	G	A	0.0654922	0.00256993	19.9322
	0.113499	0.023611	1.53176e-06	7738	ebi-a-GCST90027776	rs2789623	G	A	0.753944	0.00297736	23.1017
	-0.0988055	0.0215084	4.35231e-06	7738	ebi-a-GCST90027776	rs8015391	G	A	0.296311	0.00271978	21.0976
s_Alistipes_senegalensis
	-0.0878362	0.0188258	3.07503e-06	7738	ebi-a-GCST90027779	rs13393033	T	C	0.338139	0.00280538	21.7635
	-0.0999442	0.0222453	7.02813e-06	7738	ebi-a-GCST90027779	rs73083250	A	G	0.20771	0.00260183	20.1802
	0.137914	0.0311773	9.7089e-06	7738	ebi-a-GCST90027779	rs852540	A	G	0.0885402	0.0025224	19.5626
	-0.12505	0.028126	8.74561e-06	7738	ebi-a-GCST90027779	rs592284	T	G	0.882034	0.00254809	19.7624
	0.0939735	0.0210477	8.01475e-06	7738	ebi-a-GCST90027779	rs4935713	T	C	0.233758	0.00256954	19.9292
	-0.0860419	0.0178153	1.36767e-06	7738	ebi-a-GCST90027779	rs7944200	T	C	0.595764	0.00300537	23.3196
	0.141409	0.029828	2.12848e-06	7738	ebi-a-GCST90027779	rs56168514	G	A	0.0982975	0.00289613	22.4695
	0.17014	0.0376019	6.04589e-06	7738	ebi-a-GCST90027779	rs72643019	A	G	0.0624043	0.00263886	20.4683
	0.103765	0.0230625	6.81773e-06	7738	ebi-a-GCST90027779	rs9573198	C	G	0.180697	0.00260931	20.2384
	-0.09121	0.0186142	9.58208e-07	7738	ebi-a-GCST90027779	rs7155195	C	T	0.572076	0.0030933	24.004
	-0.110537	0.0250167	9.93757e-06	7738	ebi-a-GCST90027779	rs3786306	T	C	0.193602	0.0025167	19.5183
	0.0903404	0.0195139	3.66488e-06	7738	ebi-a-GCST90027779	rs13381162	T	G	0.319755	0.00276214	21.4271
s_Clostridium_asparagiforme
	-0.283199	0.0621573	5.20967e-06	7738	ebi-a-GCST90027786	rs35665752	G	T	0.107347	0.00267551	20.7533
	-0.367701	0.0806489	5.1331e-06	7738	ebi-a-GCST90027786	rs12633258	A	G	0.0694253	0.00267916	20.7817
	0.208321	0.0453591	4.37542e-06	7738	ebi-a-GCST90027786	rs1463878	G	T	0.780479	0.00271848	21.0875
	0.182008	0.039207	3.44643e-06	7738	ebi-a-GCST90027786	rs2063471	C	G	0.455006	0.00277726	21.5448
	-0.295359	0.0664057	8.67581e-06	7738	ebi-a-GCST90027786	rs80196726	G	C	0.0933682	0.00255007	19.7778
	0.281442	0.0624343	6.55013e-06	7738	ebi-a-GCST90027786	rs13166845	A	T	0.137617	0.00261917	20.3151
	-0.183384	0.0400138	4.5829e-06	7738	ebi-a-GCST90027786	rs6597377	C	A	0.453141	0.00270706	20.9986
	0.274168	0.0610191	7.01746e-06	7738	ebi-a-GCST90027786	rs57193778	G	A	0.10972	0.00260221	20.1832
	-0.243218	0.0504041	1.39746e-06	7738	ebi-a-GCST90027786	rs73187354	A	G	0.183607	0.00300003	23.2781
	0.197791	0.0442985	8.00811e-06	7738	ebi-a-GCST90027786	rs11060559	A	G	0.742152	0.00256974	19.9307
	0.284059	0.0633468	7.31914e-06	7738	ebi-a-GCST90027786	rs35595126	T	C	0.114309	0.00259186	20.1028
	0.19308	0.0399501	1.34468e-06	7738	ebi-a-GCST90027786	rs12441278	A	T	0.428045	0.00300955	23.3521
	-0.302914	0.0667073	5.60028e-06	7738	ebi-a-GCST90027786	rs1976629	T	C	0.906393	0.00265771	20.6148
	0.188711	0.0408175	3.77711e-06	7738	ebi-a-GCST90027786	rs574764	A	C	0.386483	0.0027547	21.3693
	0.427583	0.0953598	7.32943e-06	7738	ebi-a-GCST90027786	rs16960152	A	G	0.0652382	0.00259152	20.1001
	-0.259143	0.0570563	5.57571e-06	7738	ebi-a-GCST90027786	rs715519	C	G	0.140116	0.00265881	20.6234

## Sheet: pMN(Discovery cohort)
SNP: single-nucleotide polymorphism; R²: variance in exposure explained by each SNP, calculated as: R2=2*β2*EAF*(1-EAF)/( 2*β2*EAF*(1-EAF)+2*SE2*N*EAF*(1-EAF)) (1), where EAF is the Allele 1 frequency, SE is the standard error and N is the sample size. F-statistic calculated as: F-statistic=R²*(N-2)/1-R² (2).
(1) Palmer TM, Lawlor DA, Harbord RM, Sheehan NA, Tobias JH, Timpson NJ, et al. Using multiple genetic variants as instrumental variables for modifiable risk factors. Stat Methods Med Res. SAGE Publications; 2012 Jun;21(3):223–42. (2) Teslovich TM, Musunuru K, Smith A V., Edmondson AC, Stylianou IM, Koseki M, et al. Biological, clinical and population relevance of 95 loci for blood lipids. Nature…
N	p-value	β	SE	GWAS ID	SNP	effect_allele.exposure	other_allele.exposure	EAF	R2	F-statistic
7979	4.98506e-06	-0.1945	0.0426	ebi-a-GCST010005	rs9679229	C	G	NA	0.00260578	20.8406
7979	5.92598e-06	0.2839	0.0627	ebi-a-GCST010005	rs68112803	C	T	NA	0.00256291	20.4968
7979	1.97515e-48	-0.6906	0.0472	ebi-a-GCST010005	rs6759924	A	G	NA	0.026129	214.023
7979	5.22096e-07	0.3687	0.0735	ebi-a-GCST010005	rs72836346	C	G	NA	0.00314381	25.1572
7979	3.82499e-06	-0.4768	0.1032	ebi-a-GCST010005	rs9860071	T	G	NA	0.00266811	21.3405
7979	6.72404e-07	0.2207	0.0444	ebi-a-GCST010005	rs11097789	C	T	NA	0.00308708	24.7019
7979	1.35301e-06	-0.2919	0.0604	ebi-a-GCST010005	rs10474010	A	G	NA	0.00291861	23.3499
7979	4.18996e-06	-0.2161	0.047	ebi-a-GCST010005	rs13188289	G	A	NA	0.00264251	21.1351
7979	5.34934e-30	-0.5327	0.0468	ebi-a-GCST010005	rs1634791	G	A	NA	0.0159783	129.528
7979	2.18776e-104	1.0119	0.0466	ebi-a-GCST010005	rs9271541	C	A	NA	0.0557981	471.405
7979	8.60696e-08	0.2355	0.044	ebi-a-GCST010005	rs9265637	T	C	NA	0.00357743	28.6396
7979	7.86593e-07	0.2479	0.0502	ebi-a-GCST010005	rs1833080	G	A	NA	0.003047	24.3802
7979	4.79899e-06	-0.2022	0.0442	ebi-a-GCST010005	rs13235513	A	G	NA	0.00261596	20.9223
7979	2.29599e-07	0.23	0.0445	ebi-a-GCST010005	rs9298595	T	C	NA	0.00333684	26.7071
7979	7.96599e-06	-0.3022	0.0677	ebi-a-GCST010005	rs7028152	G	A	NA	0.00249104	19.9206
7979	4.489e-06	0.2251	0.0491	ebi-a-GCST010005	rs7074503	A	G	NA	0.00262722	21.0126
7979	8.85707e-07	0.4796	0.0976	ebi-a-GCST010005	rs17231486	A	G	NA	0.00301716	24.1407
7979	4.86799e-06	0.253	0.0554	ebi-a-GCST010005	rs2077152	T	C	NA	0.00260699	20.8503
7979	6.99005e-06	-0.1988	0.0442	ebi-a-GCST010005	rs549748	A	T	NA	0.00252895	20.2246
7979	3.40103e-06	0.2135	0.046	ebi-a-GCST010005	rs1541452	A	G	NA	0.00269253	21.5363
7979	6.14002e-06	0.4849	0.1073	ebi-a-GCST010005	rs12909296	T	C	NA	0.00255297	20.4172
7979	1.09496e-11	0.2775	0.0408	ebi-a-GCST010005	rs7246292	C	T	NA	0.0057643	46.2484
7979	5.12e-07	0.2195	0.0437	ebi-a-GCST010005	rs12976720	T	C	NA	0.003152	25.223
7979	2.33701e-06	0.2481	0.0526	ebi-a-GCST010005	rs4616402	G	A	NA	0.00278051	22.242

## Sheet: pMN(Validation cohort)
SNP: single-nucleotide polymorphism; R²: variance in exposure explained by each SNP, calculated as: R2=2*β2*EAF*(1-EAF)/( 2*β2*EAF*(1-EAF)+2*SE2*N*EAF*(1-EAF)) (1), where EAF is the Allele 1 frequency, SE is the standard error and N is the sample size. F-statistic calculated as: F-statistic=R²*(N-2)/1-R² (2).
(1) Palmer TM, Lawlor DA, Harbord RM, Sheehan NA, Tobias JH, Timpson NJ, et al. Using multiple genetic variants as instrumental variables for modifiable risk factors. Stat Methods Med Res. SAGE Publications; 2012 Jun;21(3):223–42. (2) Teslovich TM, Musunuru K, Smith A V., Edmondson AC, Stylianou IM, Koseki M, et al. Biological, clinical and population relevance of 95 loci for blood lipids. Nature…
p-value	β	N	SE	GWAS ID	SNP	effect_allele.exposure	other_allele.exposure	EAF	R2	F-statistic
3.91498e-06	0.2159	4841	0.0468	ebi-a-GCST010004	rs10922324	T	A	NA	0.00437697	21.2733
7.22104e-06	0.2692	4841	0.06	ebi-a-GCST010004	rs71431137	C	T	NA	0.00414105	20.1219
1.17201e-06	0.2151	4841	0.0443	ebi-a-GCST010004	rs357017	C	G	NA	0.0048465	23.5664
1.04689e-69	-0.7179	4841	0.0407	ebi-a-GCST010004	rs6707458	T	G	NA	0.0603883	310.999
1.344e-06	0.22	4841	0.0455	ebi-a-GCST010004	rs6721570	T	C	NA	0.00480613	23.3692
8.99705e-12	-0.2481	4841	0.0364	ebi-a-GCST010004	rs230540	T	C	NA	0.00950534	46.4378
2.64198e-08	-0.2137	4841	0.0384	ebi-a-GCST010004	rs7746807	A	C	NA	0.00635685	30.9576
2.12501e-10	-0.2422	4841	0.0381	ebi-a-GCST010004	rs9405192	A	G	NA	0.00827852	40.3942
3.08319e-117	-0.861	4841	0.0374	ebi-a-GCST010004	rs28383314	C	T	NA	0.0986755	529.765
1.28301e-07	0.3018	4841	0.0572	ebi-a-GCST010004	rs9267798	C	G	NA	0.0057177	27.827
8.87156e-20	0.3687	4841	0.0405	ebi-a-GCST010004	rs9267898	C	T	NA	0.0168317	82.8432
4.00867e-37	0.4609	4841	0.0362	ebi-a-GCST010004	rs9265201	C	T	NA	0.0324009	162.038
3.18698e-06	-0.1651	4841	0.0354	ebi-a-GCST010004	rs552879	T	C	NA	0.00447307	21.7424
6.70703e-07	0.2181	4841	0.0439	ebi-a-GCST010004	rs59823810	C	G	NA	0.00507269	24.6719
2.10199e-07	-0.1948	4841	0.0375	ebi-a-GCST010004	rs149665	C	A	NA	0.00554327	26.9734
2.62803e-07	0.2074	4841	0.0403	ebi-a-GCST010004	rs4802709	A	G	NA	0.0054413	26.4745
2.47298e-06	0.3638	4841	0.0772	ebi-a-GCST010004	rs11088004	T	C	NA	0.00456634	22.1979
3.819e-06	0.1908	4841	0.0413	ebi-a-GCST010004	rs6517432	G	A	NA	0.00438946	21.3342
