# Supplementary material for: Evidence from mendelian randomization identifies several causal relationships between primary membranous nephropathy and gut microbiota
Source: Ren Fail. 2024 May 21;46(1):2349136. doi: 10.1080/0886022X.2024.2349136 (PMC11110878; doi:10.1080/0886022X.2024.2349136)
Supplement: Supplemental Material [file IRNF_A_2349136_SM1759.zip › table S4.xlsx]

## Sheet: Sheet3
Exposure	Outcome	Method	nSNP	B	SE	P	OR(95%CI)
s_Bifidobacterium_bifidum	IgA nephropathy || id:ebi-a-GCST90018866	MR Egger	16	0.0512997	0.0939628	0.593689	1.053(0.876-1.265)
		Weighted median	16	0.0518767	0.0271059	0.0556392	1.053(0.999-1.111)
		Inverse variance weighted	16	0.0230059	0.0262616	0.381014	1.023(0.972-1.077)
s_Alistipes_indistinctus		MR Egger	10	0.0583476	0.27347	0.836383	1.060(0.620-1.812)
		Weighted median	10	-0.0365689	0.0556889	0.511397	0.964(0.864-1.075)
		Inverse variance weighted	10	-0.0075061	0.0445907	0.866321	0.993(0.909-1.083)
s_Alistipes_senegalensis		MR Egger	11	0.20833	0.210101	0.347315	1.232(0.816-1.859)
		Weighted median	11	-0.0637089	0.0604943	0.292277	0.938(0.833-1.056)
		Inverse variance weighted	11	-0.0131457	0.0427399	0.758407	0.987(0.908-1.073)
s_Clostridium_asparagiforme		MR Egger	10	0.062498	0.101388	0.554745	1.064(0.873-1.299)
		Weighted median	10	-0.00385017	0.0284742	0.892441	0.996(0.942-1.053)
		Inverse variance weighted	10	0.000150353	0.0210036	0.994288	1.000(0.960-1.042)
s_Bifidobacterium_bifidum	Diabetic nephropathy || id:ebi-a-GCST90018832	MR Egger	16	-0.397257	0.270122	0.1635	0.672(0.396-1.141)
		Weighted median	16	-0.176173	0.100973	0.0810292	0.838(0.688-1.022)
		Inverse variance weighted	16	-0.121797	0.0718406	0.0900026	0.885(0.769-1.019)
s_Alistipes_indistinctus		MR Egger	10	0.413878	0.731949	0.587274	1.513(0.360-6.350)
		Weighted median	10	0.0285841	0.185125	0.877291	1.029(0.716-1.479)
		Inverse variance weighted	10	0.144414	0.134939	0.28452	1.155(0.887-1.505)
s_Alistipes_senegalensis		MR Egger	11	-0.316535	0.798505	0.701038	0.729(0.152-3.485)
		Weighted median	11	-0.00495295	0.204288	0.980657	0.995(0.667-1.485)
		Inverse variance weighted	11	0.082151	0.151366	0.587314	1.086(0.807-1.461)
s_Clostridium_asparagiforme		MR Egger	10	0.421249	0.386485	0.307474	1.524(0.714-3.250)
		Weighted median	10	0.0688572	0.103708	0.50672	1.071(0.874-1.313)
		Inverse variance weighted	10	-0.0054011	0.0933451	0.953859	0.995(0.828-1.194)
